# Supplementary material for: A Quantitative and Dynamic Model of the Arabidopsis Flowering Time Gene Regulatory Network
Source: PLoS One. 2015 Feb 26;10(2):e0116973. doi: 10.1371/journal.pone.0116973 (PMC4342252; doi:10.1371/journal.pone.0116973)
Supplement: S1 Dataset — Contains model source code (MATLAB) and RT-PCR data used for parameter estimation. Main model file is “ode_application_final.m”. This uses two files (LoadParametersFromFile_Leaf.m and LoadParametersFromFile_Meristem.m) to read the parameter values; two files that contain the RT-PCR data (dataset_qPCR_normalized_Leaf.m and dataset_qPCR_normalized_Meristem.m) and two files with ODEs (ode_equation_FT_leaf.m and ode_equations.m). (ZIP) [file pone.0116973.s002.zip]

Archive with 20 entries (13 files):
- SourceForPlosONE/
- SourceForPlosONE/utils/
- SourceForPlosONE/utils/LoadParametersFromFile_Leaf.m
- SourceForPlosONE/utils/LoadParametersFromFile_Meristem.m
- SourceForPlosONE/dataset/
- SourceForPlosONE/dataset/dataset_qPCR_normalized_Leaf.m
- SourceForPlosONE/dataset/dataset_qPCR_normalized_Meristem.m
- SourceForPlosONE/equations/
- SourceForPlosONE/equations/ode_equation_FT_leaf.m
- SourceForPlosONE/equations/ode_equations.m
- SourceForPlosONE/parameters/
- SourceForPlosONE/parameters/leaf/
- SourceForPlosONE/parameters/leaf/Decay_parameters_values.txt
- SourceForPlosONE/parameters/leaf/MichaelisMenten_parameters_values.txt
- SourceForPlosONE/parameters/meristem/
- SourceForPlosONE/parameters/meristem/Decay_parameters_values.txt
- SourceForPlosONE/parameters/meristem/Other_parameters_values.txt
- SourceForPlosONE/parameters/meristem/FD_parameters_values.txt
- SourceForPlosONE/parameters/meristem/MichaelisMenten_parameters_values.txt
- SourceForPlosONE/ode_application_final.m
