# Supplementary material for: A Quantitative and Dynamic Model of the Arabidopsis Flowering Time Gene Regulatory Network
Source: PLoS One. 2015 Feb 26;10(2):e0116973. doi: 10.1371/journal.pone.0116973 (PMC4342252; doi:10.1371/journal.pone.0116973)
Supplement: S1 Dataset — Contains model source code (MATLAB) and RT-PCR data used for parameter estimation. Main model file is “ode_application_final.m”. This uses two files (LoadParametersFromFile_Leaf.m and LoadParametersFromFile_Meristem.m) to read the parameter values; two files that contain the RT-PCR data (dataset_qPCR_normalized_Leaf.m and dataset_qPCR_normalized_Meristem.m) and two files with ODEs (ode_equation_FT_leaf.m and ode_equations.m). (ZIP) [file pone.0116973.s002.zip › SourceForPlosONE/utils/LoadParametersFromFile_Leaf.m]

%% Global variables
global	path... 	
	ode_parameters_leaf...			
	SVP_expression_leaf...
	FLC_expression_leaf;


MichaelisMenten_parameters_values_file = strcat(path,'parameters/leaf/MichaelisMenten_parameters_values.txt'); % File with the values of Michaelis Menten parameters

Decay_parameters_values_file = strcat(path,'parameters/leaf/Decay_parameters_values.txt');  		     % File with the values of decay parameters

% ########## LOAD THE PARAMETER VALUES ################################################
% Load the values of Michaelis Menten parameters
MichaelisMenten_parameters = dlmread(MichaelisMenten_parameters_values_file,'\t');

% Load the values of Decay parameters
Decay_parameters		   = dlmread(Decay_parameters_values_file,'\t');

% Put all parameter values in one single vector
ode_parameters_leaf=[MichaelisMenten_parameters Decay_parameters];


% Fit FLC expression
FLC_expression_leaf(1)=-0.000402201797134;
FLC_expression_leaf(2)=0.017789844737076; 
FLC_expression_leaf(3)=-0.270793095966113;   
FLC_expression_leaf(4)=1.551677713707717; 
FLC_expression_leaf(5)=-1.864067996948016;


% Fit SVP expression
SVP_expression_leaf(1)=-0.531536924525477;
SVP_expression_leaf(2)=15.426454188461598;  
SVP_expression_leaf(3)=1.006072065609388e+002; 
