# Supplementary material for: A Quantitative and Dynamic Model of the Arabidopsis Flowering Time Gene Regulatory Network
Source: PLoS One. 2015 Feb 26;10(2):e0116973. doi: 10.1371/journal.pone.0116973 (PMC4342252; doi:10.1371/journal.pone.0116973)
Supplement: S1 Dataset — Contains model source code (MATLAB) and RT-PCR data used for parameter estimation. Main model file is “ode_application_final.m”. This uses two files (LoadParametersFromFile_Leaf.m and LoadParametersFromFile_Meristem.m) to read the parameter values; two files that contain the RT-PCR data (dataset_qPCR_normalized_Leaf.m and dataset_qPCR_normalized_Meristem.m) and two files with ODEs (ode_equation_FT_leaf.m and ode_equations.m). (ZIP) [file pone.0116973.s002.zip › SourceForPlosONE/utils/LoadParametersFromFile_Meristem.m]

%% Global variables
global	path... 	
	ode_parameters...			% The parameters of the equations
	FLC_expression...
	SVP_expression...
	FT_expression;	

MichaelisMenten_parameters_values_file = strcat(path,'parameters/meristem/MichaelisMenten_parameters_values.txt'); % File with the values of Michaelis Menten parameters

Decay_parameters_values_file = strcat(path,'parameters/meristem/Decay_parameters_values.txt');  		     % File with the values of decay parameters

Other_parameters_values_file = strcat(path,'parameters/meristem/Other_parameters_values.txt');  		     % File with the values of other parameters

FD_parameters_values_file = strcat(path,'parameters/meristem/FD_parameters_values.txt');  		     

% ########## LOAD THE PARAMETER VALUES ################################################
MichaelisMenten_parameters = dlmread(MichaelisMenten_parameters_values_file,'\t');

Decay_parameters		   = dlmread(Decay_parameters_values_file,'\t');

Other_parameters		   = dlmread(Other_parameters_values_file,'\t');

FD_parameters		   = dlmread(FD_parameters_values_file,'\t');


ode_parameters=[MichaelisMenten_parameters Decay_parameters Other_parameters FD_parameters];

%%%%%%%%%%%%%%%%%%%%%%%%%%%%%%%%%%%%%%%%%%%%%%%%%%%%%%%%%%%%%%%

% Fit FLC expression
FLC_expression(16)=-1.151618649491879e+003;
FLC_expression(15)=1.154358982837153e+003;
FLC_expression(14)=-5.083673796371651e+002;
FLC_expression(13)=1.303269284718195e+002;
FLC_expression(12)=-21.760709882600381;
FLC_expression(11)=2.512699005039366;
FLC_expression(10)=-0.208037619654221;
FLC_expression(9)=0.012630096859507;
FLC_expression(8)=-5.693916747403002e-004;
FLC_expression(7)=1.914208476296976e-005;
FLC_expression(6)=-4.778214433598770e-007;
FLC_expression(5)=8.727369278585306e-009;
FLC_expression(4)=-1.132558929532852e-010;
FLC_expression(3)=9.885128932383386e-013;
FLC_expression(2)=-5.201397833122582e-015;
FLC_expression(1)=1.246470626086996e-017;

% Fit SVP expression			
SVP_expression(16)=-5.523660050362068e+004;
SVP_expression(15)=5.828177432591093e+004;
SVP_expression(14)=-2.685354821464235e+004;
SVP_expression(13)=7.161567530925968e+003;
SVP_expression(12)=-1.237772249023380e+003;
SVP_expression(11)=1.473057791814383e+002;
SVP_expression(10)=-12.522714267250171;
SVP_expression(9)=0.778101634969475;
SVP_expression(8)=-0.035802708113345;
SVP_expression(7)=0.001225602226814;
SVP_expression(6)=-3.108942022337164e-005;
SVP_expression(5)=5.760684190005275e-007;
SVP_expression(4)=-7.572810025668374e-009;
SVP_expression(3)=6.687028309495522e-011;
SVP_expression(2)=-3.555881938702022e-013;
SVP_expression(1)=8.603372112575900e-016;

% Fit FT expression
FT_expression(16)=-0.006226245259489;
FT_expression(15)=-0.668914766959784;
FT_expression(14)=0.259918945139703;
FT_expression(13)=-0.016390391774916;
FT_expression(12)=-0.008549776636358;
FT_expression(11)=0.002601202786480;
FT_expression(10)=-3.780167465286363e-004;
FT_expression(9)=3.477692239498646e-005;
FT_expression(8)=-2.193367124773714e-006;
FT_expression(7)=9.785024031300842e-008;
FT_expression(6)=-3.117224177111983e-009;
FT_expression(5)=7.046695208966971e-011;
FT_expression(4)=-1.103779349569078e-012;
FT_expression(3)=1.138786737254349e-014;
FT_expression(2)=-6.958725764920688e-017;
FT_expression(1)=1.907495859308863e-019;
