# Supplementary material for: A Quantitative and Dynamic Model of the Arabidopsis Flowering Time Gene Regulatory Network
Source: PLoS One. 2015 Feb 26;10(2):e0116973. doi: 10.1371/journal.pone.0116973 (PMC4342252; doi:10.1371/journal.pone.0116973)
Supplement: S1 Dataset — Contains model source code (MATLAB) and RT-PCR data used for parameter estimation. Main model file is “ode_application_final.m”. This uses two files (LoadParametersFromFile_Leaf.m and LoadParametersFromFile_Meristem.m) to read the parameter values; two files that contain the RT-PCR data (dataset_qPCR_normalized_Leaf.m and dataset_qPCR_normalized_Meristem.m) and two files with ODEs (ode_equation_FT_leaf.m and ode_equations.m). (ZIP) [file pone.0116973.s002.zip › SourceForPlosONE/dataset/dataset_qPCR_normalized_Leaf.m]

%% ===========================================================================================%%

%  xkData : Vector with the RT-PCR based expression levels of gene k in the time points 1...13
x1Data = [156.9469953 156.9469953 157.1280094 238.1612368 175.557038 214.6429804 273.5753373 281.2665711 211.6879348 32.1292781 173.1401001 238.1612368 271.6856183];			% SVP  - LEAVES
x2Data = [1.047221416 1.047221416 1.047221467 0.557578813 0.373186247 0.334070099 0.305332236 0.157231505 0.208726374 0.169644112 0.101099041 0.095018869 0.109064371];			% FLC   - LEAVES
x3Data = [0.000562532 0.000562532 0.880694278 1.011568421 0.523892 1.138003286 1.145914812 1.400916362 0.844841337 0.383662126 0.816082101 0.868577245 0.658394672];			% FT - LEAVES	

xdata_leaf=[x1Data;x2Data;x3Data]';
