# Supplementary material for: A Quantitative and Dynamic Model of the Arabidopsis Flowering Time Gene Regulatory Network
Source: PLoS One. 2015 Feb 26;10(2):e0116973. doi: 10.1371/journal.pone.0116973 (PMC4342252; doi:10.1371/journal.pone.0116973)
Supplement: S1 Dataset — Contains model source code (MATLAB) and RT-PCR data used for parameter estimation. Main model file is “ode_application_final.m”. This uses two files (LoadParametersFromFile_Leaf.m and LoadParametersFromFile_Meristem.m) to read the parameter values; two files that contain the RT-PCR data (dataset_qPCR_normalized_Leaf.m and dataset_qPCR_normalized_Meristem.m) and two files with ODEs (ode_equation_FT_leaf.m and ode_equations.m). (ZIP) [file pone.0116973.s002.zip › SourceForPlosONE/dataset/dataset_qPCR_normalized_Meristem.m]

%% ===========================================================================================%%

%  xkData : Vector with the RT-PCR based expression levels of gene k in the time points 1...13
x1Data = [27.68908016 86.868032 52.38288058 81.95560382 113.4437417 105.4786908 194.1347636 225.3359405 317.057213 240.2159403 390.4797548 433.8997013 500.0005625];			% AGL24  - ME
x2Data = [33.30005455 48.84021011 61.41775839 43.79859259 119.2704892 52.62985466 75.432235 62.39276998 116.6058864 101.5051796 164.8018952 167.2073787 155.8591126];			% SOC1  - ME
x3Data = [0.67913	1.03361	1.00813	1.33864	1.23878	1.35655	1.78221	1.95718	2.76103	4.28990	3.49844	4.97946	5.92568];			% LFY  - ME
x4Data = [0.000562532 0.000562532 0.000562532 0.000562532 0.000562532 0.000562532 0.000562532 0.075609101 0.24929035 1.686199603 3.752859742 10.08278379 13.62463878];			% AP1  - ME
x5Data = [3.506938959 18.94436658 33.05664451 55.78817745  89.12788682 46.56064237 70.24339073 93.95679572 163.9769991 245.1451241 266.8434752 471.9778446 371.356198];			% SVP  - ME
x6Data = [0.422903278 0.868006408 1.297321506 1.59315081 2.525202888 1.481993471 2.025130173 2.0646296 3.30849556 4.43559897 4.156030893 7.590657802 6.969165106];		  		% FLC  - ME
x7Data = [0.000562532 0.000562532 0.880694278 1.011568421 0.523892 1.138003286 1.145914812 1.400916362 0.844841337 0.383662126 0.816082101 0.868577245 0.658394672];			% FT   - ME
x8Data = [0.431060498 1.335013712 1.440055784 2.811145452 7.932653407 3.442831595 6.86849123 8.703870671 12.92960204 15.4994735 22.47853033 30.51804137 26.198355];			% FD  - ME

xdata=[x1Data;x2Data;x3Data;x4Data;x5Data;x6Data;x7Data;x8Data]';
