# Supplementary material for: A Quantitative and Dynamic Model of the Arabidopsis Flowering Time Gene Regulatory Network
Source: PLoS One. 2015 Feb 26;10(2):e0116973. doi: 10.1371/journal.pone.0116973 (PMC4342252; doi:10.1371/journal.pone.0116973)
Supplement: S1 Dataset — Contains model source code (MATLAB) and RT-PCR data used for parameter estimation. Main model file is “ode_application_final.m”. This uses two files (LoadParametersFromFile_Leaf.m and LoadParametersFromFile_Meristem.m) to read the parameter values; two files that contain the RT-PCR data (dataset_qPCR_normalized_Leaf.m and dataset_qPCR_normalized_Meristem.m) and two files with ODEs (ode_equation_FT_leaf.m and ode_equations.m). (ZIP) [file pone.0116973.s002.zip › SourceForPlosONE/equations/ode_equation_FT_leaf.m]

function dxdt=ode_equation_FT_leaf(t, x, parameters)
global	dataTotal...            
	dataTotal_leaf...            
	time...
	SVP_expression_leaf...
	FLC_expression_leaf;
	    
	Km_FT_1		=	parameters(1);	
	Km_FT_2		=	parameters(2);	

	Beta_FT_1	=	parameters(3);	

	dc_FT		=	parameters(4);	
			
	SVP_leaf=polyval(SVP_expression_leaf,t);
		
	FLC_leaf=polyval(FLC_expression_leaf,t);

	FT=x(1);
	
	if(t<5)
			SVP_leaf=dataTotal_leaf(1,1);
			FLC_leaf=dataTotal_leaf(1,2);
	end;
	if(t>17)
			SVP_leaf=dataTotal_leaf(13,1);
			FLC_leaf=dataTotal_leaf(13,2);
	end;	
					
	d_FT_dt = Beta_FT_1*(((Km_FT_1)/(Km_FT_1+SVP_leaf))*((Km_FT_2)/(Km_FT_2+FLC_leaf))) - dc_FT*FT;	
			   					 							 
	dxdt=[d_FT_dt]';   
end
