# Supplementary material for: A Quantitative and Dynamic Model of the Arabidopsis Flowering Time Gene Regulatory Network
Source: PLoS One. 2015 Feb 26;10(2):e0116973. doi: 10.1371/journal.pone.0116973 (PMC4342252; doi:10.1371/journal.pone.0116973)
Supplement: S1 Dataset — Contains model source code (MATLAB) and RT-PCR data used for parameter estimation. Main model file is “ode_application_final.m”. This uses two files (LoadParametersFromFile_Leaf.m and LoadParametersFromFile_Meristem.m) to read the parameter values; two files that contain the RT-PCR data (dataset_qPCR_normalized_Leaf.m and dataset_qPCR_normalized_Meristem.m) and two files with ODEs (ode_equation_FT_leaf.m and ode_equations.m). (ZIP) [file pone.0116973.s002.zip › SourceForPlosONE/parameters/leaf/MichaelisMenten_parameters_values.txt]

0.631497	984.786	50.5695
