# Supplementary material for: A Quantitative and Dynamic Model of the Arabidopsis Flowering Time Gene Regulatory Network
Source: PLoS One. 2015 Feb 26;10(2):e0116973. doi: 10.1371/journal.pone.0116973 (PMC4342252; doi:10.1371/journal.pone.0116973)
Supplement: S1 Dataset — Contains model source code (MATLAB) and RT-PCR data used for parameter estimation. Main model file is “ode_application_final.m”. This uses two files (LoadParametersFromFile_Leaf.m and LoadParametersFromFile_Meristem.m) to read the parameter values; two files that contain the RT-PCR data (dataset_qPCR_normalized_Leaf.m and dataset_qPCR_normalized_Meristem.m) and two files with ODEs (ode_equation_FT_leaf.m and ode_equations.m). (ZIP) [file pone.0116973.s002.zip › SourceForPlosONE/ode_application_final.m]

function ode_application

%here set the path; change this according to your own settings
path='/home/adj/data/ODE/paperValentim2014/SourceForPlosONE/';

%Add path to all subfolder
addpath(strcat(path,'utils'))
addpath(strcat(path,'dataset'))
addpath(strcat(path,'equations'))

%% Global variables
global	dataTotal...         			
	dataTotal_leaf...
	xdata...                			
	xdata_leaf...
	path...					
	ode_parameters...	
	SVP_expression...
	FLC_expression...
	FT_expression...
	SVP_expression_leaf...
	FLC_expression_leaf...
	   	   
time_begin = 5;              
time_end   = 17;             
interval = 0.0001;           
time_odes =     time_begin:interval:time_end;            

%loading all the expression data
dataset_qPCR_normalized_Meristem;	
dataset_qPCR_normalized_Leaf;	

%loading parameter values
LoadParametersFromFile_Meristem;
LoadParametersFromFile_Leaf; 
dataTotal    = xdata;       
dataTotal_leaf    = xdata_leaf; 

initial_Expression = [dataTotal(1,1) dataTotal(1,2) dataTotal(1,3) dataTotal(1,4) dataTotal_leaf(1,3) dataTotal(1,8)];

ode_option=odeset('NonNegative',[1 2 3 4 5 6]);
floweringTime_WT_Col0=12.63;
FT_range_time=[5:0.001:floweringTime_WT_Col0];
[t_flower,t_flower_t] = ode23s(@ode_equations,FT_range_time,initial_Expression,ode_option,ode_parameters,ode_parameters_leaf);
AP1_expression_flowering=t_flower_t(length(t_flower_t),4)
